# Supplementary material for: Immune Response in a Wild Bird Is Predicted by Oxidative Status, but Does Not Cause Oxidative Stress
Source: PLoS One. 2015 Mar 27;10(3):e0122421. doi: 10.1371/journal.pone.0122421 (PMC4376632; doi:10.1371/journal.pone.0122421)
Supplement: S1 File — (TXT) [file pone.0122421.s001.txt]

group	ID	sex	treatment	pre.wingweb	post.wingweb	pre.MDA	post.MDA	pre.SOD	post.SOD	pre.TACresids	post.TACresids	pre.TAC	post.TAC	pre.UA	post.UA	pre.weight	pre.time	post.time
HYR	WEAVER871717	F	PBS	0.206666667	0.37	3.009111617	3.104783599	124.0433005	115.8660871	251.8820578	-168.4968315	983.1300784	609.9905566	687.2427671	842.4150669	45.56	22:30:00	21:28:00
OKA	WEAVER872626	M	PBS	0.266666667	0.35	2.630979499	2.640091116	161.4833575	192.9803266	-226.9244093	151.8836173	592.5655295	1003.890242	977.1006149	1083.911718	49.79	22:14:00	20:52:00
AYE	WEAVER873636	F	PBS	0.23	0.31	3.259681093	2.514806378	181.0792297	187.2805026	-112.1476047	-143.2122611	744.7068976	689.8757727	1099.83607	1021.76776	44.72	20:38:00	21:47:00
HYR	WEAVER874545	M	PBS	0.29	0.303333333	2.589977221	2.505694761	198.3792361	264.036831	122.9411253	233.6729019	1006.137252	1107.832207	1186.363275	1156.679042	43.97	21:54:00	22:23:00
AYE	WEAVER877171	F	PHA	0.23	0.72	2.804100228	2.309794989	144.8315025	160.7215197	-5.506022233	-115.6010476	716.5278899	625.8751434	656.9761805	720.8403534	41.94	22:08:00	21:09:00
HYR	WEAVER877979	F	PHA	0.216666667	0.57	2.712984055	3.382687927	150.3687426	171.5003866	-135.6672715	49.36496808	552.0607084	670.0031596	544.2877452	323.9106038	44.08	22:48:00	22:49:00
ELA	WEAVER880000	M	PBS	0.213333333	0.293333333	3.138952164	3.744874715	182.0218787	177.5434646	-246.1765719	-50.58616519	829.5580887	725.8039849	1818.815586	835.5260407	48.61	21:56:00	21:05:00
TOP	WEAVER880101	F	PBS	0.19	0.236666667	2.580865604	4.735763098	184.0871985	197.2025105	53.18498556	-185.416704	863.3031748	524.6813798	946.3162076	617.7692642	43.06	21:03:00	21:49:00
SUN	WEAVER880606	F	PHA	0.213333333	0.846666667	3.480637813	3.273348519	146.4690628	NA	-86.70401395	9.738981698	669.9452691	669.081735	770.6810628	451.0476971	43.29	23:49:00	00:02:00
TOP	WEAVER880909	F	PBS	0.203333333	0.196666667	3.706150342	3.082004556	174.4311528	131.1062597	51.66771367	15.15994015	1028.269502	674.7702291	1493.183034	451.9265006	45.52	21:48:00	22:59:00
TOP	WEAVER881010	M	PHA	0.183333333	0.6	2.861047836	2.44191344	129.3613757	139.7246676	185.3358893	-19.27751616	1032.756715	1002.788271	1068.848244	1642.523587	44.95	21:58:00	22:22:00
JAC	WEAVER881212	M	PBS	0.213333333	0.28	4.325740319	3.519362187	603.1831944	308.7860982	131.279246	320.3072469	931.7809979	1201.586997	914.7280477	1180.068344	47.23	21:10:00	20:53:00
GEL	WEAVER881616	M	PHA	0.214	0.616666667	3.261958998	4.589977221	160.2483064	314.753927	-61.73635008	-145.4414029	659.1847572	691.0481553	653.3208291	1032.941118	47.41	21:48:00	20:43:00
PUK	WEAVER881919	F	PHA	0.22	0.776666667	3.38952164	2.44191344	139.7943943	145.2300872	-190.5128888	-207.6125896	643.8775373	890.0374541	1026.04587	1890.803434	43.58	22:43:00	20:12:00
TOP	WEAVER885050	F	PHA	0.22	0.486666667	4.056947608	3.548974943	164.6316364	166.0249023	-3.110389509	-131.7002083	823.9533257	721.6018784	1001.979024	1088.167063	40.9	21:29:00	22:27:00
KUD	WEAVER885858	F	PBS	0.18	0.23	3.788154897	3.578587699	162.6876225	203.037865	NA	-270.0552488	NA	499.1682088	NA	811.9848245	40.63	22:56:00	22:51:00
ELA	WEAVER886161	F	PBS	0.253333333	0.293333333	2.608200456	4.425968109	198.6912589	206.0470344	-386.7627436	-88.18825413	551.9254243	845.4925846	1368.644032	1352.195912	43.86	20:53:00	21:23:00
IND	WEAVER889090	M	PHA	0.26	0.87	3.37357631	2.970387244	147.5592266	144.1270143	205.615255	-48.20558837	1273.69766	730.195263	1793.679388	842.1308104	45.61	20:24:00	21:22:00
TOP	WEAVER889292	M	PBS	0.156666667	0.25	2.578587699	4.132118451	144.3437548	142.7861542	-86.63626908	-255.9911286	746.1665177	905.5941647	1020.830778	2100.818518	41.95	21:31:00	22:06:00
TOP	WEAVER889393	F	PHA	0.19	0.563333333	2.93166287	3.23690205	158.4177982	172.338876	-163.253258	-373.0582958	848.2811214	522.5731764	1607.929924	1227.21101	38.22	20:24:00	22:05:00
RAT	WEAVER889696	M	PBS	0.19	0.25	3.564920273	3.296127563	NA	297.0835251	-15.80833506	-20.99285559	868.9983912	774.8697922	1191.653787	899.4894766	42.88	23:25:00	23:57:00
GEL	WEAVER895252	F	PHA	0.186666667	0.663333333	2.230068337	3.232346241	195.6101354	176.5314269	41.55155904	3.295276163	886.8697931	695.0862792	1061.941632	557.6340002	41.57	20:29:00	21:22:00
GEL	WEAVER897474	M	PHA	0.216666667	0.796666667	3.55808656	5.120728929	160.8204541	173.0213634	83.79263725	-99.05280992	1010.411445	789.7590731	1328.998489	1204.809962	48.42	20:55:00	21:00:00
KUD	WEAVER491212	F	PHA	0.16	0.643333333	3.79498861	3.414578588	164.2481351	146.8493382	-26.39165128	-260.7304176	770.7701697	498.5396576	903.7570124	779.2898643	42.61	22:25:00	23:25:00
BAB	WEAVER492626	M	PHA	0.16	0.543333333	3.920273349	3.546697039	342.3639194	332.8092911	-183.2790201	65.4990523	725.2184711	848.6418053	1269.473425	857.7070516	48.04	20:51:00	20:53:00
FOS	WEAVER492727	F	PBS	0.22	0.43	2.667425968	2.774487472	151.1754605	148.6606862	375.0003533	29.31428975	1407.040229	916.1456077	1675.286563	1198.304184	43.38	21:51:00	21:47:00
POR	WEAVER492828	F	PBS	0.193333333	0.246666667	3.355353075	2.653758542	241.3677188	168.6411165	61.9452446	0.824535637	1004.837544	772.5922655	1382.453801	820.3422731	41.94	21:50:00	22:28:00
TIT	WEAVER492929	M	PHA	0.29	0.63	3.471526196	2.751708428	470.7590943	278.7339712	19.9085336	293.5983062	728.7063936	1052.125427	613.4982772	776.8494013	49.29	22:58:00	22:40:00
JAC	WEAVER494646	M	PHA	0.24	1	3.400911162	3.464692483	NA	NA	21.03817514	589.8942279	930.6739404	1483.264572	1273.212438	1219.783636	47.86	21:28:00	21:10:00
RAT	WEAVER495353	F	PBS	0.203333333	0.306666667	2.574031891	3.394077449	192.1841087	227.1199233	-21.15473299	207.2616308	816.6147118	1133.489122	1037.145301	1327.713089	42.29	23:45:00	23:46:00
FOS	WEAVER495555	M	PHA	0.186666667	0.47	2.316628702	2.902050114	158.9599731	173.9333929	35.61152941	29.83490445	1145.447885	859.7140832	1930.833141	1011.227284	41.5	21:28:00	22:24:00
POR	WEAVER496565	F	PBS	0.203333333	0.27	4.528473804	4.031890661	150.5788746	171.9774465	-176.6382019	-372.545394	772.1939031	458.1348191	1401.964928	1013.858529	44.75	22:58:00	23:31:00
JAC	WEAVER496767	M	PHA	0.226666667	0.483333333	3.54214123	3.161731207	182.2348926	234.9996458	285.1018752	124.4118608	1277.619767	1050.116704	1545.464394	1325.99629	43.68	20:37:00	21:46:00
MOL	WEAVER496969	M	PHA	0.18	0.473333333	3.487471526	2.198177677	158.1428808	159.8334883	58.16040992	-70.17728643	908.2588184	738.1808904	1077.643592	940.534903	43.84	20:48:00	20:53:00
ROB	WEAVER498181	F	PBS	0.153333333	0.25	4.630979499	3.920273349	200.513978	197.1583259	-92.74011321	-29.69015747	793.9875774	915.8970362	1197.963788	1391.306014	42.91	22:36:00	22:08:00
EGR	WEAVER514242	F	PBS	0.206666667	0.36	3.738041002	3.296127563	141.7568385	153.5051367	-38.56118749	-56.467291	805.2181297	778.3122107	1056.886584	1027.323909	42.14	22:06:00	21:45:00
PUK	WEAVER515252	M	PHA	0.243333333	0.52	2.009111617	2.378132118	161.1082733	121.090381	98.75185823	70.33810101	898.8469288	906.470552	913.3921771	1031.768089	49.65	20:35:00	20:44:00
OKA	WEAVER517575	M	PBS	0.166666667	0.213333333	3.687927107	3.239179954	164.7413098	129.6880447	107.5166802	-133.6222298	1035.975896	689.3345241	1335.043878	988.4884406	43.8	21:08:00	21:15:00
PUK	WEAVER517676	M	PBS	0.246666667	0.25	2.71070615	3.248291572	129.2020048	147.3825731	-62.14956667	104.2677009	889.5756758	1177.152892	1411.468332	1809.455623	45.7	21:30:00	20:57:00
RAT	WEAVER518282	F	PHA	0.246666667	0.723333333	2.050113895	2.460136674	153.747923	146.5372991	112.8557585	NA	910.467754	NA	905.2357497	NA	44.28	23:04:00	22:43:00
YET	WEAVER518383	F	PHA	0.223333333	0.563333333	3.872437358	2.687927107	189.0696572	178.4891815	7.000481279	-39.78105758	1068.946135	1058.124738	1773.521332	1891.64353	44.53	20:54:00	21:02:00
YET	WEAVER518484	M	PBS	0.22	0.386666667	2.423690205	3.717539863	222.8978441	240.8514186	80.79728577	179.4934885	821.1924783	1021.967128	717.2894798	1052.597682	46.92	21:23:00	20:46:00
POR	WEAVER519292	M	PHA	0.196666667	0.533333333	3.922551253	2.911161731	128.5665072	241.1598356	-117.0353423	-168.674493	764.9734919	551.6663834	1182.463246	651.4148816	49.59	22:29:00	22:56:00
ELA	WEAVER520101	M	PHA	0.183333333	0.506666667	3.031890661	3.079726651	210.9167617	185.4550467	157.8770588	300.4294675	1306.999079	1321.633267	2059.879046	1639.692122	43.21	22:23:00	20:38:00
PUK	WEAVER520202	M	PBS	0.216666667	0.293333333	3.141230068	3.164009112	143.7145504	166.856008	32.66090398	-120.4131211	863.1851869	1040.115386	1013.346328	2097.347177	43.38	22:14:00	20:27:00
PUK	WEAVER520303	F	PHA	0.223333333	0.613333333	2.097949886	2.375854214	163.3610357	160.5089843	159.6235965	-39.71575352	868.4572905	678.4988333	613.6159851	644.4304263	40.57	21:50:00	21:12:00
EGR	WEAVER520404	F	PHA	0.233333333	0.633333333	3.938496583	3.243735763	187.131182	157.4419663	-83.90751144	64.24250977	654.1216551	692.3521435	709.5175363	348.4528645	42.72	22:20:00	21:51:00
SUN	WEAVER520606	F	PHA	0.153333333	0.613333333	4.55808656	3.041002278	177.2027085	159.5155026	-167.7152022	-20.58821757	741.8263308	782.0389741	1272.902903	921.7097113	45.42	22:53:00	23:40:00
BAB	WEAVER520808	M	PBS	0.2	0.243333333	5.102505695	2.722095672	347.7679848	316.1419517	-188.226893	329.7490406	802.2995859	1183.01485	1538.922983	1088.047899	47.6	21:10:00	21:28:00
BAB	WEAVER520909	F	PHA	0.18	0.46	3.67881549	2.845102506	283.1792652	387.1886415	-177.3824172	468.7460547	849.862746	1290.025797	1659.536848	982.9797778	43.56	20:34:00	21:10:00
MOL	WEAVER521616	F	PBS	0.183333333	0.226666667	2.952164009	2.904328018	158.8341098	159.1217076	48.95941453	167.9683785	845.0546808	903.5612052	900.2535839	701.5146252	39.4	21:30:00	21:12:00
GEL	WEAVER521818	M	PBS	0.19	0.213333333	2.867881549	2.387243736	258.6583374	182.6546943	207.1952483	-115.1290633	1167.369403	716.6212924	1439.221395	1017.373743	47.51	21:23:00	21:42:00
